# Supplementary material for: Toward the Improvement of Silicon-Based Composite Electrodes via an In-Situ Si@C-Graphene Composite Synthesis for Li-Ion Battery Applications
Source: Materials (Basel). 2023 Mar 19;16(6):2451. doi: 10.3390/ma16062451 (PMC10051277; doi:10.3390/ma16062451)
Supplement: Supplementary file 1 [file materials-16-02451-s001.zip]

Archive with 1 entries (1 files):
- materials-2234078-supplementary.pdf
